# Supplementary material for: Rapeseed Domestication Affects the Diversity of Rhizosphere Microbiota
Source: Microorganisms. 2023 Mar 11;11(3):724. doi: 10.3390/microorganisms11030724 (PMC10056747; doi:10.3390/microorganisms11030724)
Supplement: Supplementary file 1 [file microorganisms-11-00724-s001.zip › Supplementary Table.xlsx]

## Sheet: Sheet1
Supplementary Table S1. Summary of all the samples in this study.
Sample ID	Species	Cultivar	Sample number	Sample type
CT-11	Brassica napus	G3D001	8	rhizosphere
CT-13	Brassica rapa ssp. chinensis	green leaf	4	rhizosphere
CT-14	Brassica rapa ssp. chinensis	purple leaf	8	rhizosphere
CT-15	Brassica oleracea var.capitata	Jingfeng 1	8	rhizosphere
CT-16	Brassica oleracea	G206	8	rhizosphere
CT-17	Brassica incana		8	rhizosphere
CT-23	Brassica napus	NO.2127	8	rhizosphere
CT-25	Brassica napus	Westar	8	rhizosphere
CT-26	Brassica napus	Montego	8	rhizosphere
CT-27	Brassica napus	BaroS	8	rhizosphere
CT-35	Brassica napus	Zheyou 50	8	rhizosphere
CT-36	Brassica napus	Qingyou 1	8	rhizosphere
CT-38	Brassica napus	Zheyou 108	8	rhizosphere
CT-39	Brassica napus	Yangyou	8	rhizosphere
CT-44	Brassica napus	Callypso	8	rhizosphere

## Sheet: Sheet2
Supplementary Table S2. Variance explained by plant genotypes.
group	distance	Df	Sums of squares	Mean squares	F.Model	Variation (R2)	Pr (>F)
G3D001/B.rapa	Bray-Curtis	1	0.719847	0.719847	16.4236	0.477102	0.001
G3D001/B.oleracea	Bray-Curtis	1	1.00236	1.00236	14.6791	0.336067	0.001
G3D001/No.2127	Bray-Curtis	1	0.209311	0.209311	4.24144	0.232517	0.012
G3D001/B.napus	Bray-Curtis	1	1.59065	1.59065	38.3472	0.357226	0.001
B.rapa/B.oleracea	Bray-Curtis	1	0.460256	0.460256	7.30003	0.181142	0.001
B.rapa/No.2127	Bray-Curtis	1	0.785187	0.785187	17.8624	0.498081	0.001
B.rapa/B.napus	Bray-Curtis	1	0.433883	0.433883	10.6915	0.127749	0.001
B.oleracea/No.2127	Bray-Curtis	1	0.714206	0.714206	10.4471	0.264839	0.001
B.oleracea/B.napus	Bray-Curtis	1	0.458886	0.458886	9.27981	0.0994836	0.001
No.2127/B.napus	Bray-Curtis	1	1.11244	1.11244	26.797	0.279727	0.001

## Sheet: Sheet3
						Table S3: Phylum level difference statistics.
Supplementary Table S3.Phylum level difference statistics.
	p	fdr	p (B.napus - B.oleracea)	p (B.napus - B.rapa)	p (B.oleracea - B.rapa)	p (B.napus - G3D001)	p (B.oleracea - G3D001)	p (B.rapa - G3D001)	p (B.napus - No.2127)	p (B.oleracea - No.2127)	p (B.rapa - No.2127)	p (G3D001 - No.2127)
Betaproteobacteria	4.43263e-12	4.43263e-11	0.0313162	2.42133e-05	1.97519e-08	5.9505e-05	1.11926e-07	0.660562	0.152234	0.00259696	0.258904	0.222769
Actinobacteria	3.30324e-09	1.65162e-08	0.601771	0.000166909	0.0303435	4.97452e-06	0.00145157	0.714818	0.00273665	0.0844405	0.969157	0.532397
Bacteroidetes	6.49756e-09	2.16585e-08	0.196685	1	0.247789	6.80644e-06	0.00444229	9.1277e-05	4.97675e-05	0.0140772	0.000373232	0.750733
Firmicutes	0.000427866	0.00106967	0.123221	1	1	0.000285527	0.0995277	0.0580911	0.725834	1	1	0.036011
Verrucomicrobia	0.00155448	0.00310897	0.364756	0.0164001	0.625558	0.0338424	0.717256	0.833734	1	1	0.299239	0.332503
Alphaproteobacteria	0.00540328	0.00900547	0.88883	0.063881	0.155946	1	0.702078	1	0.192224	0.205057	0.00293707	0.116508
Gammaproteobacteria	0.0206279	0.0294684	0.621368	0.218306	0.0182873	0.94848	0.850031	0.083494	1	0.861336	1	0.723149
other	0.0249228	0.0311535	0.513462	1	0.657009	1	0.725641	1	0.0522903	0.728355	0.0801735	0.829208
Acidobacteria	0.0287939	0.0319932	1	0.0365463	0.307021	0.524631	1	1	0.925581	1	0.335668	0.956772
Deltaproteobacteria	0.368842	0.368842	0.450855	1	1	0.928375	1	1	1	1	1	1
